# Supplementary material for: Decreased IL-6 and NK Cells in Early-Stage Lung Adenocarcinoma Presenting as Ground-Glass Opacity
Source: Front Oncol. 2021 Sep 8;11:705888. doi: 10.3389/fonc.2021.705888 (PMC8457009; doi:10.3389/fonc.2021.705888)
Supplement: Supplementary file 5 [file DataSheet_1.xlsx]

## Sheet: Cytokines
Patient	age	gender	smoking history (pack-years)	Pathological diagnosis	T	N	M	stage	PD1	PD-L1	N-IL-2	N-IL-4	N-IL-6	N-IL-10	N-TNF-α	N-IFN-γ	N-IL-17A	C-IL-2	C-IL-4	C-IL-6	C-IL-10	C-TNF-α	C-IFN-γ	C-IL-17A
1	66	M	75	Moderately differentiated adenocarcinoma	T1b	N0	M0	IA2	0.1	0.9	0.72	0.97	260.65	1.96	0.94	0.69	3.75	0.8	1.27	100.47	1.06	5.81	3.44	3.62
2	67	F	0	Poorly differentiated adenocarcinoma	T1b	N0	M0	IA2	N	10%(L)+10%(T)	1.04	1.91	97.52	1.71	2.98	0.62	4.29	0.72	2.26	75.17	2.59	2.32	0.59	2.89
3	50	M	20	Well differentiated adenocarcinoma	T1b	N0	M0	IA2	0.05	0.05	1.04	1.35	140.35	0.8	0.74	0.46	3.12	0.96	1.58	35.08	1.16	1.84	0.79	2.33
4	46	M	0	Well differentiated adenocarcinoma	T1b	N0	M0	IA2	0	0	1.04	1.43	47.81	1.09	1.37	1.03	2.23	0.92	1.27	7.98	0.77	1.01	0.21	1.73
5	57	F	0	Well differentiated adenocarcinoma	T1b	N0	M0	IA2	0	0.3	0.43	1.05	896.79	1.26	1.3	0.59	1.63	0.54	1.05	17.49	0.4	1.26	0.06	2.02
6	63	F	0	Moderately differentiated adenocarcinoma	T1b	N0	M0	IA2	0	0	0.21	1.01	332.87	2.32	1.2	0.23	2.63	0.34	1.02	11.6	0.21	1.1	0.33	2.75
7	66	F	0	High-moderately differentiated adenocarcinoma	T1b	N0	M0	IA2	0	0.1	0.05	0.4	21.15	1.87	0.05	1.97	0.94	0.01	0.22	7.06	0.8	0.02	1.1	0.72
8	46	F	0	Moderately differentiated adenocarcinoma	T1b	N0	M0	IA2	0	0.1	1	1.5	322.01	1.83	0.9	0.75	2.66	1.04	1.43	47.81	1.09	1.37	1.03	2.23
9	56	F	0	Moderately differentiated adenocarcinoma	T1b	N0	M0	IA2	0	0.05	0.66	0.73	1.01	0.38	0.43	0.75	1.42	0.88	1.24	0.84	0.38	0.71	0.75	2.68
10	54	F	0	High-moderately differentiated adenocarcinoma	T1a	N0	M0	IA1	-	-	2.01	2.78	105.78	4.27	14.29	3.57	8.97	1.55	2	1.9	1.15	2.19	2.32	4.1
11	52	F	0	Well differentiated adenocarcinoma	T1a	N0	M0	IA1	0	0	1.47	2.15	10.95	0.68	1.58	1.81	1.72	0.91	2	3.11	1.31	1.94	1.89	3.2
12	63	M	40	Moderately differentiated adenocarcinoma	T1b	N1	M0	IIB	-	0	1.61	0	6.4	1.18	0.6	3.98	39.04	2.62	1.82	2.94	1.51	0.53	4.05	37.13
13	47	F	0	Well differentiated adenocarcinoma	T1b	N0	M0	IA2	-	0	1.37	1.82	6.79	0.45	0.66	0.72	28.92	1.61	1.25	1.38	2.1	0.73	3.41	6.57
14	60	M	0	Moderately differentiated adenocarcinoma	T1b	N0	M0	IA2	-	0	1.73	0.32	142.5	2.1	0.7	4.44	19.96	3.18	2.16	13.08	4.4	0.29	6.06	32.51
15	56	F	0	Moderately differentiated adenocarcinoma	T1b	N0	M0	IA2	-	-	1.55	1.07	2.94	1.07	0.53	2.94	39.52	2.1	0.03	2.52	1.21	1.29	4.21	14.41
16	42	F	0	Well differentiated adenocarcinoma	T1a	N0	M0	IA2	-	0.01	0.98	0	3.18	0.61	0.27	0.24	7.47	1.04	0.38	0.97	0.22	0.24	0.28	0
17	73	F	0	Moderately differentiated adenocarcinoma	T1b	N1	M0	IIB	0	0.03	1.37	0	134.77	0.86	2.54	1.61	5.1	1.2	1.07	13.07	0.83	0.53	1.76	7.47
18	52	F	0	Well differentiated adenocarcinoma	T1a	N0	M0	IA2	-	-	0.93	0.49	114.91	0.9	0.98	0.43	5.68	1.09	1.01	8.17	0.37	0.38	0.51	1.86
19	65	F	0	High-moderately differentiated adenocarcinoma	T1a	N0	M0	IA2	-	0.01	1.2	1.19	63.42	0.7	1.29	0.59	4.25	0.66	0.15	1.02	0.03	0.41	0.24	5.39
20	62	M	40	Moderately differentiated adenocarcinoma	T1b	N0	M0	IA2	0	0.01	1.49	0.9	48.54	0.86	0.87	0.47	3.16	1.67	0	1.31	0.43	0.32	0.8	3.7
21	71	F	0	Well differentiated adenocarcinoma	T1b	N0	M0	IA1	-	0.01	1,06	0.86	3.12	1.11	0.49	2.93	24.28	1.1	0.53	1.54	1.41	0.17	1.95	15.05
