# Supplementary material for: Decreased IL-6 and NK Cells in Early-Stage Lung Adenocarcinoma Presenting as Ground-Glass Opacity
Source: Front Oncol. 2021 Sep 8;11:705888. doi: 10.3389/fonc.2021.705888 (PMC8457009; doi:10.3389/fonc.2021.705888)
Supplement: Supplementary file 6 [file DataSheet_2.xlsx]

## Sheet: IL6 data in TCGA
id	TCGA-91-6847-11A-01R-1949-07	TCGA-44-6145-11A-01R-1858-07	TCGA-49-6744-11A-01R-1858-07	TCGA-44-6144-11A-01R-1755-07	TCGA-44-6778-11A-01R-1858-07	TCGA-49-4490-11A-01R-1858-07	TCGA-55-6984-11A-01R-1949-07	TCGA-91-6828-11A-01R-1858-07	TCGA-91-6829-11A-01R-1858-07	TCGA-38-4627-11A-01R-1758-07	TCGA-49-6761-11A-01R-1949-07	TCGA-55-6982-11A-01R-1949-07	TCGA-44-2668-11A-01R-1758-07	TCGA-38-4625-11A-01R-1758-07	TCGA-50-5931-11A-01R-1858-07	TCGA-55-6983-11A-01R-1949-07	TCGA-44-5645-11A-01R-1628-07	TCGA-44-2657-11A-01R-1758-07	TCGA-38-4632-11A-01R-1755-07	TCGA-44-6776-11A-01R-1858-07	TCGA-50-5932-11A-01R-1755-07	TCGA-44-2661-11A-01R-1758-07	TCGA-91-6849-11A-01R-1949-07	TCGA-55-6979-11A-01R-1949-07	TCGA-50-6595-11A-01R-1858-07	TCGA-91-6836-11A-01R-1858-07	TCGA-55-6981-11A-01R-1949-07	TCGA-73-4676-11A-01R-1755-07	TCGA-49-6745-11A-01R-1858-07	TCGA-44-6148-11A-01R-1858-07	TCGA-55-6985-11A-01R-1949-07	TCGA-55-6970-11A-01R-1949-07	TCGA-55-6980-11A-01R-1949-07	TCGA-55-6968-11A-01R-1949-07	TCGA-44-6777-11A-01R-1858-07	TCGA-50-5939-11A-01R-1628-07	TCGA-49-6743-11A-01R-1858-07	TCGA-49-6742-11A-01R-1858-07	TCGA-44-2662-11A-01R-1758-07	TCGA-55-6978-11A-01R-1949-07	TCGA-91-6831-11A-02R-1858-07	TCGA-50-5936-11A-01R-1628-07	TCGA-44-6146-11A-01R-1858-07	TCGA-55-6975-11A-01R-1949-07	TCGA-50-5935-11A-01R-1858-07	TCGA-50-5930-11A-01R-1755-07	TCGA-50-5933-11A-01R-1755-07	TCGA-44-2665-11A-01R-1758-07	TCGA-49-4512-11A-01R-1858-07
IL6	68.3314	17804	189.438	203.667	24124.6	2064.55	261.17	2074.84	43.2785	661.578	661.82	219.772	6018.55	711.387	3563.27	544.812	106.034	554.855	1457.24	960.468	3590.26	240.161	2106.9	3119.21	331.185	869.385	653.626	798.839	641.048	114.137	2376.19	587.919	165.909	232.059	319.846	5060.54	3735.42	2553.2	9107.71	225.774	13656.3	4689.18	3060.06	3626.15	120.418	1310.3	10473	1249.66	149.356
[truncated: 545 more columns]

## Sheet: IL6 data in GSE40419
gene	accession	chrom	start	end	strand	LC_C1	LC_C2	LC_C3	LC_C4	LC_C5	LC_C6	LC_C7	LC_C8	LC_C9	LC_C10	LC_C11	LC_C12	LC_C13	LC_C14	LC_C15	LC_C16	LC_C17	LC_C18	LC_C19	LC_C20	LC_C21	LC_C22	LC_C23	LC_C24	LC_C25	LC_C26	LC_C27	LC_C28	LC_C29	LC_C30	LC_C31	LC_C32	LC_C33	LC_C34	LC_C35	LC_C36	LC_S6	LC_S8	LC_S9	LC_S10	LC_S11	LC_S12	LC_S13	LC_S14
IL6	NM_000600	7	22766765	22771621	+	31.65	1.17	2.25	2.07	124.19	18.9	51.41	4.82	25	1.59	3.85	7.12	1.27	21.32	0.48	6.04	7.87	1.54	4.36	57.58	0.99	20.83	2.32	6.56	5.16	0.89	0.55	1.08	21.42	0.3	2.35	16.71	7.12	14.92	19.41	0.95	27.45	10.63	4.39	41.59	15.43	28.3	1.83	80.62
[truncated: 120 more columns]
