# Supplementary material for: Decreased IL-6 and NK Cells in Early-Stage Lung Adenocarcinoma Presenting as Ground-Glass Opacity
Source: Front Oncol. 2021 Sep 8;11:705888. doi: 10.3389/fonc.2021.705888 (PMC8457009; doi:10.3389/fonc.2021.705888)
Supplement: Supplementary file 7 [file DataSheet_3.xlsx]

## Sheet: TILs
Patient	age	gender	smoking history (pack-years)	Pathological diagnosis	T	N	M	stage	PD1	PD-L1	N-T（%）	N-CD4（%）	N-CD8（%）	N-B（%）	N-NK（%）	N-CD4/8	C-T（%）	C-CD4（%）	C-CD8（%）	C-B（%）	C-NK（%）	C-CD4/8
1	56	M	0	High-moderately differentiated adenocarcinoma	T1b	N0	M0	IA2	0	0	45	11	31	1	53	0.354839	86	35	48	1	11	0.729167
2	37	M	20	High-moderately differentiated adenocarcinoma	T1b	N0	M0	IA2	0.1	0	67	13	51	1	23	0.254902	72	31	40	10	11	0.775
3	66	F	0	High-moderately differentiated adenocarcinoma	T1b	N0	M0	IA2	0	10%+	69	29	33	1	26	0.878788	71	46	19	19	3	2.42105
4	50	M	20	High-moderately differentiated adenocarcinoma	T1b	N0	M0	IA2	0.05	0.05	78	28	46	3	20	0.608696	87	41	42	9	1	0.97619
5	67	F	0	Poorly differentiated adenocarcinoma	T1b	N0	M0	IA2	N	10%(L)+10%(T)	86	51	36	1	12	1.41667	80	42	38	10	7	1.10526
6-C1	67	M	0	(right lower lung, large) Well differentiated adenocarcinoma	T1a	N0	M0	IA1	0	0	71	12	50	0	23	0.24	89	42	42	1	5	1
6-C2	67	M	0	(right lower lung, small) Well differentiated adenocarcinoma	T1a	N0	M0	IA1	0	0.01	-	-	-	-	-	-	84	41	36	5	9	1.13889
6-C3	67	M	0	(right upper lung) Well differentiated adenocarcinoma	T1a	N0	M0	IA1	0	0.05	-	-	-	-	-	-	76	42	30	6	12	1.4
7	56	F	0	Moderately differentiated adenocarcinoma	T1b	N0	M0	IA2	0	0.05	44	22	16	1	51	1.35	68	45	21	1	29	2.11
8	54	F	0	High-moderately differentiated adenocarcinoma	T1a	N0	M0	IA1	-	-	48	13	26	1	45	0.5	56	15	39	1	38	0.38
9	44	F	0	Well differentiated adenocarcinoma	T1a	N0	M0	IA1	0	0	70	15	36	1	27	0.42	68	30	35	9	15	0.86
10	52	F	0	Well differentiated adenocarcinoma	T1a	N0	M0	IA1	0	0	50	19	28	0	48	0.66	81	61	23	0	6	2.69
11	63	M	40	Moderately differentiated adenocarcinoma	T1b	N1	M0	IA2	-	0	85	62	46	0	10	1.34783	91	63	36	2	4	1.75
12	47	F	0	Well differentiated adenocarcinoma	T1b	N0	M0	IA2	-	0	62	28	38	1	32	0.736842	64	26	30	1	16	0.866667
13	60	M	0	Moderately differentiated adenocarcinoma	T1b	N0	M0	IA2	-	0	63	33	36	2	34	0.916667	81	53	35	4	6	1.51429
14	56	F	0	Moderately differentiated adenocarcinoma	T1b	N0	M0	IA2	-	-	42	22	23	2	53	0.956522	89	51	41	4	5	1.2439
15	58	M	30	Moderately differentiated adenocarcinoma	T1a	N0	M0	IA1	0	0.03	55	25	40	2	41	0.625	65	38	43	1	13	0.883721
16	42	F	0	Well differentiated adenocarcinoma	T1a	N0	M0	IA1	-	0.01	65	13	52	2	21	0.25	67	32	55	3	11	0.581818
17	73	F	0	Moderately differentiated adenocarcinoma	T1b	N1	M0	IA2	0	0.03	67	52	44	2	12	1.18182	66	29	64	2	29	0.453125
18	52	F	0	Well differentiated adenocarcinoma	T1a	N0	M0	IA1	-	-	56	27	41	2	14	0.658537	61	47	61	0	6	0.770492
19	65	F	0	High-moderately differentiated adenocarcinoma	T1a	N0	M0	IA1	-	0.01	66	36	43	2	30	0.837209	61	33	47	2	13	0.702128
20	62	M	40	Moderately differentiated adenocarcinoma	T1b	N0	M0	IA2	0	0.01	71	39	47	4	9	0.829787	82	38	75	3	7	0.506667
21	71	F	0	Well differentiated adenocarcinoma	T1b	N0	M0	IA1	-	0.01	67	32	29	1	31	1.10345	81	44	44	3	11	1
