# Supplementary material for: Decreased IL-6 and NK Cells in Early-Stage Lung Adenocarcinoma Presenting as Ground-Glass Opacity
Source: Front Oncol. 2021 Sep 8;11:705888. doi: 10.3389/fonc.2021.705888 (PMC8457009; doi:10.3389/fonc.2021.705888)
Supplement: Supplementary file 8 [file DataSheet_4.xlsx]

## Sheet: Sheet3
Patient	age	gender	Pathological diagnosis	T	N	M	stage	smoking history (pack-years)	Pathological IHC of PD1	Pathological IHC of PDL1	Pathological IHC of CD56	IL6 2^(-ΔCт)		CD16 2^(-ΔCт)		CD56 2^(-ΔCт)		PD1 2^(-ΔCт)		PDL1 2^(-ΔCт)		JAK1 2^(-ΔCт)		STAT3 2^(-ΔCт)
												C	N	C	N	C	N	C	N	C	N	C	N	C	N
1	53	F	Moderate-poorly differentiated adenocarcinoma	T1b	N1	M0	IIB	0	Unknow	(TPS 40%+)	Unknow	0.00161604	0.168316	0.00338388	0.0111157	3.48557e-05	0.000284436	2.81074e-05	4.85162e-05	0.00553337	0.00865349	0.0224151	0.030267	0.0429866	0.0428143
2	52	F	Moderately differentiated adenocarcinoma	T1a	N0	M0	IA1	0	(interstitial cells-)	(-)	Unknow	0.000270131	0.559404	0.0119736	0.0369582	0.00138632	0.00442659	0.000106379	0.000917402	0.00557307	0.00893816	0.0428707	0.124868	0.134999	0.136067
3	65	F	High-moderately differentiated adenocarcinoma	T1a	N0	M0	IA1	0	(lymphocyte -)	(TPS-)	Unknow	0.0059147	0.0112755	0.0736188	0.0553373	0.0111445	0.0110511	0.00142145	0.00088076	0.0264884	0.0532875	0.216549	0.158866	0.159843	0.0833185
4	67	F	Moderate-poorly differentiated adenocarcinoma	T1a	N0	M0	IA1	0	(TPS 0)	(TPS 40%)	(-)	0.00333801	0.0185173	0.00912698	0.0125314	0.000302872	0.000704633	6.32431e-05	2.23593e-05	0.00431408	0.0012919	0.0216977	0.0317122	0.0618337	0.0296345
5	63	F	Moderately differentiated adenocarcinoma	T1b	N0	M0	IA2	0	(TPS 0)	(TPS 0，CPS 10)	Unknow	0.00134211	0.00196286	0.00799089	0.0159414	0.000754639	0.00081211	1.91861e-05	1.25401e-05	0.0038213	0.00524853	0.0269076	0.0142721	0.0430609	0.0212429
6	54	M	Moderately differentiated adenocarcinoma	T1a	N0	M0	IA1	0	(interstitial cells 10%)	(interstitial cells 20%, tumor cells 20%)	Unknow	0.000381877	0.000556495	0.0059906	0.0120939	0.000678833	0.000801887	1.95196e-05	1.41556e-05	0.00559397	0.00726559	0.0231166	0.0154423	0.0481221	0.0212026
7	57	F	Moderately differentiated adenocarcinoma	T1b	N0	M0	IA2	30	Unknow	(TPS 1%)	(-)	0.000719302	0.00931262	0.00260908	0.00934814	0.00059387	0.000392763	0.000159936	0.000121807	0.00343158	0.0070739	0.0426904	0.0144256	0.0655972	0.0159553
8	65	M	Moderately differentiated adenocarcinoma	T1b	N0	M0	IA2	0	(-)	(TPS 20%+)	Unknow	0.000487691	0.0939792	0.00184299	0.00704193	0.00045256	0.000299728	8.28417e-06	1.12989e-05	0.00302323	0.0307406	0.0184671	0.0174887	0.0267443	0.0419822
9	48	M	High-moderately differentiated adenocarcinoma	T1b	N0	M0	IA2	30	Unknow	(-)	(-)	0.000674297	0.00423051	0.00757645	0.0206892	0.000334084	0.000925871	7.58203e-06	1.40223e-05	0.00446498	0.0111479	0.0144472	0.0249195	0.0305805	0.0344595
10	55	M	Moderately differentiated adenocarcinoma	T1b	N0	M0	IA2	20	(lymphocyte 5%+)	(TPS interstitial cells 50%+, tumor cells 10%+)	Unknow	0.00322093	0.0483572	0.0403689	0.0362984	0.005979	0.00500175	0.00010838	1.70786e-05	0.0119181	0.0197861	0.0237479	0.0688006	0.0447069	0.0980384
11	49	M	Poorly differentiated adenocarcinoma	T1b	N0	M0	IA2	0	(10%+)	(90%+)	Unknow	0.000703058	0.117961	0.0155935	0.0160718	3.23007e-05	0.00045915	1.31488e-05	1.97902e-06	0.00632163	0.00791674	0.0103511	0.0202817	0.0265014	0.0287853
12	56	F	High-moderately differentiated adenocarcinoma	T1b	N1	M0	IIB	0	(-)	(-)	Unknow	0.000305986	0.0847459	0.00804304	0.0231311	0.000310662	0.000379798	2.48505e-05	2.81524e-05	0.00530949	0.0109153	0.0126946	0.0161419	0.0203232	0.0275098
13	60	M	Moderate-poorly differentiated adenocarcinoma	T1a	N0	M0	IA1	0	(interstitial cells -)	(TPS interstitial cells 50%+, tumor cells-)	Unknow	0.000646681	0.00958345	0.00751287	0.00910709	0.000538029	0.000990001	0.000618219	0.000187195	0.019253	0.0193676	0.0151075	0.0217258	0.031014	0.0218192
14	67	M	Moderately differentiated adenocarcinoma	T1b	N0	M0	IA2	0	(-)	(TPS 5%+)	(-)	0.000306849	0.00266198	0.00201507	0.0175107	0.000111351	0.000403388	1.69263e-06	0.000229518	0.00165844	0.00861768	0.00417497	0.0179246	0.0290736	0.0238258
15	56	F	Moderately differentiated adenocarcinoma	T1b	N0	M0	IA2	0	(lymphocyte -)	(TPS 3%+)	Unknow	0.00337758	0.00409201	0.00563451	0.0112626	0.000519698	0.000183134	0.000282639	0.00808514	0.00336729	0.00581913	0.0139226	0.0214503	0.032606	0.0322307
16	46	F	Adenocarcinoma in situ	T1b	N0	M0	IA2	0	(interstitial cells -)	(TPS 0)	Unknow	0.000711756	0.00443397	0.0140485	0.00395657	0.000337606	0.000207884	1.41663e-05	2.65284e-07	0.00595968	0.0161844	0.0107601	0.00777226	0.0193747	0.00972016
17	47	F	Adenocarcinoma in situ	T1b	N0	M0	IA2	0	(interstitial cells -)	(TPS 0)	Unknow	0.000705103	0.00666277	0.00747164	0.00681211	0.00016551	0.000755877	0.000146539	1.64498e-05	0.00605706	0.034171	0.00994128	0.0138065	0.0299603	0.0173728
18	50	M	Well differentiated adenocarcinoma	T1b	N0	M0	IA2	0	(-)	(TPS 0)	Unknow	0.00176473	0.0120346	0.00631706	0.0161333	0.00081115	0.000210428	7.32332e-06	9.34638e-06	0.00939517	0.00949818	0.00621289	0.00612401	0.0229285	0.0199719
19	63	M	Moderately differentiated adenocarcinoma	T1b	N0	M0	IA2	0	Unknow	(TPS 0，IC:30%)	(-)	0.000381922	0.00397996	0.00471731	0.0133373	9.59128e-05	0.000122962	1	1	0.000694596	0.00781606	0.00587415	0.00424558	0.0511918	0.0139717
20	60	M	Moderate-poorly differentiated mucinous adenocarcinoma	T1a	N0	M0	IA1	0	(interstitial cells 1%)	(TPS 0)	Unknow	0.00200166	0.00359692	0.00673404	0.0167226	0.000568788	0.000944962	1	1	0.0155143	0.0148462	0.0257603	0.027995	0.0269765	0.0248097
21	56	F	Poorly differentiated adenocarcinoma	T1a	N0	M0	IA1	0	Unknow	(TPS 0)	Unknow	0.000389901	0.0121444	0.00341774	0.0159499	0.000154452	0.000168601	1	1	0.00117234	0.00840839	0.0078581	0.0120957	0.0152202	0.0159741
22	72	F	Well differentiated adenocarcinoma	T1b	N0	M0	IA2	0	(lymphocyte -)	(TPS 0)	Unknow	0.00472801	0.00621219	0.0355265	0.0365389	0.000780694	0.00022773	0.000130194	1.50668e-05	0.0171503	0.0136897	0.0174101	0.0142389	0.0356743	0.0240492
23	56	F	Moderately differentiated adenocarcinoma	T1a	N0	M0	IA1	50	(-)	(TPS <5%+)	Unknow	0.00309331	0.025192	0.0178084	0.0314216	0.000888785	0.000402732	0.00111681	0.00310512	0.00399601	0.0129202	0.037984	0.0150031	0.0661157	0.0335195
24	63	F	Moderately differentiated adenocarcinoma	T1a	N0	M0	IA1	0	(-)	(TPS 5%+)	Unknow	0.00140115	0.00263414	0.0168857	0.00778497	0.0039492	0.001851	-	-	0.00174067	0.00683243	0.067056	0.0206684	0.0390128	0.0164463
25	58	F	Highly differentiated adenocarcinoma	T1b	N0	M0	IA2	0	(-)	(TPS 0)	Unknow	0.00631052	0.00606771	0.0116295	0.0361566	0.000601065	0.001803	1.71027e-05	1.54118e-05	0.0112163	0.0255865	0.0101511	0.024686	0.0123747	0.0360428
