# Supplementary material for: Decreased IL-6 and NK Cells in Early-Stage Lung Adenocarcinoma Presenting as Ground-Glass Opacity
Source: Front Oncol. 2021 Sep 8;11:705888. doi: 10.3389/fonc.2021.705888 (PMC8457009; doi:10.3389/fonc.2021.705888)
Supplement: Supplementary file 9 [file DataSheet_5.xlsx]

## Sheet: RNAseq T.TEST
Gene ID & Name	3569 IL6	4684 CD56	2214 CD16	5133 PD1	29126 PD-L1	3716 JAK1	6774 STAT3	Gene ID & Name	3569 IL6	4684 CD56	2214 CD16	5133 PD1	29126 PD-L1	3716 JAK1	6774 STAT3
CML_N Expression	1.48	1.2	95.87	1.49	4.5	38.85	56.59	FYK_C Expression	2.44	0.74	35.79	3.29	3.02	41.51	66.35
FYK_N Expression	11.44	0.69	147.18	1.86	3.87	47.44	61.91	HAY_C Expression	1.74	0.35	3.79	0.56	2.93	29.4	86.57
HAY_N Expression	53.28	0.97	66.08	1.31	4.13	44.31	65.7	HL_C Expression	62.49	1.08	121.37	7.45	5.52	36.94	67.29
HL_N Expression	8.33	2.32	70.82	1.77	4.12	33.59	57.2	JSY_C1 Expression	15.74	0.4	94.25	8.7	6.51	46.6	75.67
JSY_N Expression	87.09	2.12	61.11	2.43	4.82	30.86	62.13	JSY_C2 Expression	0.67	0.4	39.42	4.52	2.74	33.05	73.76
KD_N Expression	290.08	2.75	70.59	1.99	18.51	50.68	97.38	KD_C Expression	54.55	2.96	14.78	3.05	5.8	37.54	80.29
LYX_N Expression	368.33	2.63	79.11	2.38	9.52	39.62	82.05	LYX_C2 Expression	7.01	1.3	24.66	1.45	4.97	44.57	71.06
LY_N Expression	72.13	1.43	66.89	1.47	5.6	37.63	75.64	LY_C Expression	8.16	0.92	43.27	0.67	3.58	38.44	76.94
NB_N Expression	2.29	2.45	78.49	0.73	8.1	41.36	50.55	NB_C Expression	1.35	2.07	19.47	0.69	3.04	35.25	82.22
THM_N Expression	13.02	1.35	118.67	0.68	3.33	44.07	60.38	THM_C1 Expression	4.69	1.04	16.5	1.21	18.17	35.99	75.32
TJF_N Expression	183.44	1.62	40.64	1.34	5.52	47.31	78.14	THM_C2 Expression	1.84	1.03	139.21	1.4	6	32.85	67.83
WJH_N Expression	25.37	1.71	64.82	0.84	3.56	47.64	63.1	TJF_C1 Expression	8.15	1.47	8.59	1.51	3.99	35.51	78.96
WXY_N Expression	30.26	1.53	74.63	1.14	7.19	45.64	72.29	TJF_C2 Expression	2.81	3.11	45.7	0.6	4.97	30.77	127.43
XGZ_N Expression	57.63	1.91	132.09	3.08	5.91	42.55	71.92	WJH_C1 Expression	0.89	1.2	22.4	0.86	2.39	33.97	69.29
YDX_N Expression	144.56	1.18	96.4	1.87	5.9	44.83	73.95	WXY_C Expression	0.82	1.08	20.68	6.13	3.58	50.16	85.31
ZJM_N Expression	1.13	1.82	97.34	1.33	7.28	48.44	83.89	XGZ_C1 Expression	5.52	0.89	35.18	2.15	1.69	32.05	60.79
ZQ_N Expression	37.48	1.81	42.5	1.49	8.97	42.37	56.41	YDX_C Expression	2.32	0.66	14.29	12.89	5.61	54.86	67.8
ZRH_N Expression	0.64	1.7	59.17	1.98	4.21	37.83	61.57	YG_C Expression	34.16	0.51	28.43	1.43	4.52	38.51	73.04
ZXY_N Expression	9.66	1.34	70.38	0.65	5.7	39.19	60.63	ZJM_C Expression	71.75	1.04	107.21	2.65	5.05	36.78	80.28
ZYB_N Expression	5.45	0.86	75.77	1.66	8.12	41.94	55.94	ZJM_C1 Expression	1.66	0.92	15.96	12.4	3.51	55.98	59.89
ZYH_N Expression	16.21	1.25	65.79	1.2	5.83	40.75	62.66	ZJM_C2 Expression	0.74	0.37	23.15	7.48	2.3	38.91	67.91
								ZJM_C3 Expression	12.18	0.58	7.96	5.22	5.05	45.3	78.75
								ZML_C Expression	158.04	2.68	14.76	3.84	13.66	35.32	124.46
								ZQ_C1 Expression	13.37	1.71	21.19	2.14	2.69	33.36	94.11
								ZQ_C2 Expression	0.25	1.87	45.2	1.82	2.38	35.87	98.2
								ZQ_C3 Expression	0.4	1.84	68.7	1.34	4.59	38.02	80.57
								ZRH_C Expression	3.65	0.44	101.44	4.33	5.1	44.78	65.49
								ZXY_C1 Expression	104.36	1.39	44.05	2.55	7.24	36.61	70.62
								ZXY_C2 Expression	1.79	1.79	101.87	1.03	6.85	38.98	67.97
								ZYB_C Expression	1.94	1.51	125.6	4.44	6.5	33.73	69.02
								ZYH_C1 Expression	0.97	1.42	38.82	2.03	4.79	42.38	53.97
								ZYH_C2 Expression	2.05	1.74	55.42	2.42	5.26	39.61	67.59
								T.TEST	0.0137359	0.0472705	0.0014248	0.00869959	0.165853	0.0474476	0.0176171
